# Supplementary material for: Genome-Wide Identification, Conservation, and Expression Pattern Analyses of the BBR-BPC Gene Family Under Abiotic Stress in Brassica napus L
Source: Genes (Basel). 2024 Dec 29;16(1):36. doi: 10.3390/genes16010036 (PMC11764527; doi:10.3390/genes16010036)
Supplement: Supplementary file 1 [file genes-16-00036-s001.zip › Supplementary Table S1.xlsx]

## Sheet: Sheet1
Supplementary Table S1 The Ka, Ks, and Ka/Ks values of duplicated BBR-BPC gene pairs.
Duplicated gene pairs	Ka	Ks	Ka/Ks	Duplication type	Purify selection	Time (Mya)
BnBBR-BPC1-BnBBR-BPC13	0.0109306	0.0652881	0.167421	Segmental	Yes	2.17627
BnBBR-BPC7-BnBBR-BPC21	0.00327914	0.0657464	0.0498756	Segmental	Yes	2.19155
BnBBR-BPC12-BnBBR-BPC25	0.00924155	0.0803443	0.115024	Segmental	Yes	2.67814
BnBBR-BPC3-BnBBR-BPC15	0.0234165	0.090922	0.257545	Segmental	Yes	3.03073
BnBBR-BPC5-BnBBR-BPC18	0.0167711	0.101996	0.16443	Segmental	Yes	3.39986
BnBBR-BPC9-BnBBR-BPC16	0.0157012	0.108918	0.144157	Segmental	Yes	3.63059
BnBBR-BPC2-BnBBR-BPC14	0.0537471	0.127018	0.423147	Segmental	Yes	4.23392
BnBBR-BPC6-BnBBR-BPC19	0.022377	0.135111	0.16562	Segmental	Yes	4.50369
BnBBR-BPC8-BnBBR-BPC20	0.00380269	0.13536	0.0280931	Segmental	Yes	4.51201
BnBBR-BPC11-BnBBR-BPC23	0.010177	0.146394	0.0695182	Segmental	Yes	4.87979
BnBBR-BPC10-BnBBR-BPC22	0.0111319	0.156984	0.0709114	Segmental	Yes	5.23279
BnBBR-BPC4-BnBBR-BPC17	0.0309659	0.190903	0.162207	Segmental	Yes	6.36345
BnBBR-BPC22-BnBBR-BPC25	0.053304	0.303921	0.175387	Segmental	Yes	10.1307
BnBBR-BPC12-BnBBR-BPC22	0.0567884	0.329329	0.172436	Segmental	Yes	10.9776
BnBBR-BPC13-BnBBR-BPC21	0.107358	0.355439	0.302043	Segmental	Yes	11.848
BnBBR-BPC10-BnBBR-BPC25	0.061687	0.35968	0.171505	Segmental	Yes	11.9893
BnBBR-BPC1-BnBBR-BPC21	0.103541	0.364382	0.284155	Segmental	Yes	12.1461
BnBBR-BPC10-BnBBR-BPC12	0.06774	0.391642	0.172964	Segmental	Yes	13.0547
BnBBR-BPC7-BnBBR-BPC13	0.109203	0.40627	0.268796	Segmental	Yes	13.5423
BnBBR-BPC1-BnBBR-BPC7	0.106282	0.421102	0.252391	Segmental	Yes	14.0367
BnBBR-BPC6-BnBBR-BPC12	0.06412	0.431683	0.148535	Segmental	Yes	14.3894
BnBBR-BPC17-BnBBR-BPC23	0.0561289	0.437507	0.128293	Segmental	Yes	14.5836
BnBBR-BPC6-BnBBR-BPC22	0.0632918	0.437702	0.1446	Segmental	Yes	14.5901
BnBBR-BPC11-BnBBR-BPC17	0.0570979	0.439552	0.1299	Segmental	Yes	14.6517
BnBBR-BPC20-BnBBR-BPC23	0.0794785	0.443453	0.179226	Segmental	Yes	14.7818
BnBBR-BPC17-BnBBR-BPC20	0.0762801	0.446063	0.171008	Segmental	Yes	14.8688
BnBBR-BPC4-BnBBR-BPC23	0.0484121	0.455111	0.106374	Segmental	Yes	15.1704
BnBBR-BPC19-BnBBR-BPC22	0.0689342	0.460411	0.149723	Segmental	Yes	15.347
BnBBR-BPC6-BnBBR-BPC10	0.0708171	0.463158	0.1529	Segmental	Yes	15.4386
BnBBR-BPC11-BnBBR-BPC20	0.0851905	0.465838	0.182876	Segmental	Yes	15.5279
BnBBR-BPC8-BnBBR-BPC11	0.0818865	0.46612	0.175677	Segmental	Yes	15.5373
BnBBR-BPC10-BnBBR-BPC19	0.0697499	0.467626	0.149157	Segmental	Yes	15.5875
BnBBR-BPC19-BnBBR-BPC25	0.065148	0.485764	0.134115	Segmental	Yes	16.1921
BnBBR-BPC6-BnBBR-BPC25	0.0622992	0.509461	0.122284	Segmental	Yes	16.982
BnBBR-BPC8-BnBBR-BPC17	0.0704244	0.521916	0.134935	Segmental	Yes	17.3972
BnBBR-BPC4-BnBBR-BPC11	0.0491726	0.522287	0.0941486	Segmental	Yes	17.4096
BnBBR-BPC4-BnBBR-BPC8	0.0822274	0.527178	0.155977	Segmental	Yes	17.5726
BnBBR-BPC9-BnBBR-BPC21	0.0982185	0.530222	0.18524	Segmental	Yes	17.6741
BnBBR-BPC1-BnBBR-BPC16	0.108623	0.534018	0.203407	Segmental	Yes	17.8006
BnBBR-BPC4-BnBBR-BPC20	0.0862538	0.552854	0.156016	Segmental	Yes	18.4285
BnBBR-BPC7-BnBBR-BPC16	0.0918453	0.555085	0.165462	Segmental	Yes	18.5028
BnBBR-BPC1-BnBBR-BPC9	0.116683	0.562305	0.207508	Segmental	Yes	18.7435
BnBBR-BPC7-BnBBR-BPC9	0.094702	0.576812	0.164182	Segmental	Yes	19.2271
BnBBR-BPC13-BnBBR-BPC16	0.113309	0.578234	0.195957	Segmental	Yes	19.2745
BnBBR-BPC16-BnBBR-BPC21	0.0912451	0.609492	0.149707	Segmental	Yes	20.3164
BnBBR-BPC16-BnBBR-BPC18	0.167447	0.841353	0.199021	Segmental	Yes	28.0451
BnBBR-BPC5-BnBBR-BPC16	0.170615	0.884727	0.192844	Segmental	Yes	29.4909
BnBBR-BPC1-BnBBR-BPC5	0.207992	0.97373	0.213603	Segmental	Yes	32.4577
BnBBR-BPC18-BnBBR-BPC21	0.18414	0.995788	0.184919	Segmental	Yes	33.1929
BnBBR-BPC5-BnBBR-BPC13	0.213328	1.08079	0.197381	Segmental	Yes	36.0265
