# Supplementary material for: Genome-Wide Identification, Conservation, and Expression Pattern Analyses of the BBR-BPC Gene Family Under Abiotic Stress in Brassica napus L
Source: Genes (Basel). 2024 Dec 29;16(1):36. doi: 10.3390/genes16010036 (PMC11764527; doi:10.3390/genes16010036)
Supplement: Supplementary file 1 [file genes-16-00036-s001.zip › Supplementary Table S2.xlsx]

## Sheet: Sheet1
Supplementary Table S2 Specific primers of BBR-BPC genes for qRT-PCR
Gene name	Primer	Sequence(5’-3’)
BnaA01G0002800ZS	Forward primer	CCTCCCAAAGCTCTCACTTAC
	Reverse primer	CATGATCTTCGCCTACTCTCTTT
BnaA02G0171100ZS	Forward primer	CCCTCAGAACCCAAACTTCATA
	Reverse primer	TGCATCAGAGGCAGTGTAATC
BnaA03G0169700ZS	Forward primer	CACTGAGCATCCCGGAAATAA
	Reverse primer	GTGGAGGAACACCAGAAACA
BnaA04G0017300ZS	Forward primer	GAGTTGGTGGAAGGAAGATGAG
	Reverse primer	CAGATCAACAGGGCTTGAGAG
BnaA04G0137800ZS	Forward primer	ACCACTTTGTCGCTGTATCC
	Reverse primer	AAACGTTCCCGCTCATCTT
BnaA06G0096700ZS	Forward primer	GAGATCGGAATCGAGCATCAA
	Reverse primer	GCATTCCCTTTCCCATTTCTTAC
BnaA06G0450000ZS	Forward primer	CTTGCTGCACAACCACTTTG
	Reverse primer	GGAGAAGACGTTTCCACTCATT
BnaA07G0211100ZS	Forward primer	CAACGAAGACCACGGCTAATA
	Reverse primer	AGGGTCGTCTTCACAAACATTA
BnaA08G0198900ZS	Forward primer	CCACCTTCTGTGTGGAATATGA
	Reverse primer	CTTGAGAGCAGCGTCTCTTT
BnaA08G0270900ZS	Forward primer	AGAAGAGAACGACAGCAAGAC
	Reverse primer	CGGTACAGGTAAACCGGAAAT
BnaA09G0548200ZS	Forward primer	CGTGACAGCTCAATGTCTACT
	Reverse primer	GTGGTGATGTCTCCGTTTCT
BnaA09G0631800ZS	Forward primer	CGAGGAACACCCGGTTAAAT
	Reverse primer	CGAGGCTTCTTCGACTTTGT
BnaC01G0002300ZS	Forward primer	TGCCAAGCAGGAAGCATTAG
	Reverse primer	GCACTGTCCCTCTCCAGTATAG
BnaC02G0219700ZS	Forward primer	CCCTCAGAACCCAAACTTCATA
	Reverse primer	TGCATCGGAGGAAGTGTAATC
BnaC03G0196600ZS	Forward primer	GGACCACAGGCATTGATCTT
	Reverse primer	TCTCTTGTAGGAGGAGGAAACA
BnaC03G0671500ZS	Forward primer	AGGGAAACAAACTGGGAGAAG
	Reverse primer	CATCGAACGCGACTAGGTTTA
BnaC04G0278000ZS	Forward primer	AGAGACATCACCACCTACTACT
	Reverse primer	GAGTCTTTGGCCCTCTCTTATT
BnaC04G0428300ZS	Forward primer	CCCTGGCCGAAAGAGATAAA
	Reverse primer	CCGGACAAAGCAAAGTTGAG
BnaC05G0118800ZS	Forward primer	GTTCCTGGAGGCGAACATTA
	Reverse primer	CTTCACCATCGCAACCAAAG
BnaC06G0222600ZS	Forward primer	ACATCACCACCTCCAGAAAC
	Reverse primer	GGATTCTTTGGCCCTCTCTTAT
BnaC07G0547100ZS	Forward primer	GCCCGGTCAAAGAGAAAGAA
	Reverse primer	CCACATCGTTACAGTCCCAATC
BnaC08G0230300ZS	Forward primer	GGAGAACGACAGCAAGACTAAC
	Reverse primer	CGGTACAGGTAAACCGGAAAT
BnaC08G0394500ZS	Forward primer	CGTGACAGCTCAATGTCTACTT
	Reverse primer	TCTCCGTTTCTCTGGTCTCATA
BnaC08G0454400ZS	Forward primer	GAGAGAGGGAAATGTTGTGAGG
	Reverse primer	TTGGCTGTTGATAGAGGGAAAG
BnaC08G0489500ZS	Forward primer	GGCGAAGAAGCCTCGTAAA
	Reverse primer	GTCCATGTTCACTCCGTTGATA
q-actin73	Forward primer	TGTGCTTGACTCTGGTGATGGT
	Reverse primer	GACGGAGGATAGCGTGAGGAAG
