# Supplementary material for: Genome-Wide Identification, Conservation, and Expression Pattern Analyses of the BBR-BPC Gene Family Under Abiotic Stress in Brassica napus L
Source: Genes (Basel). 2024 Dec 29;16(1):36. doi: 10.3390/genes16010036 (PMC11764527; doi:10.3390/genes16010036)
Supplement: Supplementary file 1 [file genes-16-00036-s001.zip › Supplementary Table S3.xlsx]

## Sheet: QRT-PCR raw data
NaCl
	ck(0 h)	ck(0 h)	ck(0 h)	3 h	3 h	3 h	6 h	6 h	6 h	12 h	12 h	12 h	24 h	24 h	24 h
BnBBR-BPC1	1	0.687771	0.565135	0.317905	0.594604	0.479632	0.761368	0.567752	1.06683	1.04972	0.579682	0.780967	1.49831	1.12246	0.876606
BnBBR-BPC2	1.10399	0.210874	0.372038	0.188574	0.238391	0.290022	0.540684	0.21318	0.630062	0.275074	0.898349	0.402517	6.4286	5.25387	2.05206
BnBBR-BPC3	1.00107	2.86588	1.95645	1.26109	5.21963	4.10704	3.07307	1.70006	2.22564	2.46072	10.8055	3.5179	7.34179	5.12406	2.77965
BnBBR-BPC4	1.00094	0.851028	0.715789	1.96019	0.63606	0.729862	0.95949	0.588026	1.34796	1.19057	1.33796	0.701593	0.825244	0.852178	0.526551
BnBBR-BPC5	1.00849	1.63172	5.89212	3.10834	4.72518	7.13958	2.34895	1.59238	3.51721	2.89678	7.76349	4.42207	1.36029	1.98062	15.7529
BnBBR-BPC6	1.04623	2.12975	0.884084	2.08369	0.950738	2.0277	1.87989	1.64898	2.71923	7.97185	0.975372	0.76238	3.56278	13.5711	1.44428
BnBBR-BPC7	1.02532	2.02816	0.826319	1.07023	2.35226	2.93725	2.57873	1.23234	4.79607	2.87623	2.30602	0.723323	1.92211	1.83053	1.09422
BnBBR-BPC8	1.04525	0.826118	0.895579	0.740747	3.37678	2.83655	5.34494	1.30495	4.00742	1.24758	4.40718	0.634623	5.44388	3.309	1.39764
BnBBR-BPC9	1.002	0.924399	0.648024	0.348577	0.551121	0.625064	0.771676	0.471747	1.08307	0.908231	1.15426	0.366226	1.49624	1.94789	1.42261
BnBBR-BPC10	1.06568	3.40297	1.26554	1.82063	21.3344	20.7529	27.7149	8.87441	18.9298	3.43038	5.64742	0.905657	2.36924	1.43109	2.14732
BnBBR-BPC11	1.02627	1.03762	0.402245	0.506474	2.65379	3.01313	5.54934	2.7565	3.7821	2.00539	1.95905	0.957133	2.32543	1.7168	1.35726
BnBBR-BPC12	1.2638	1.67229	1.97993	0.837135	7.03321	12.7638	17.7175	2.98937	13.0785	1.75129	18.3737	1.04904	1.50715	1.14611	0.871331
BnBBR-BPC13	1.00123	0.695524	0.557363	0.664999	1.31617	1.1122	2.37228	1.05354	3.16768	2.06299	3.65027	1.39598	1.98301	2.24052	1.49716
BnBBR-BPC14	1.09434	0.485784	0.726699	0.458779	0.288217	0.402346	0.796673	0.328572	1.02504	0.49248	0.965744	0.385695	0.402289	0.321831	0.355577
BnBBR-BPC15	1	0.6846	0.403321	10.0032	8.94069	11.7936	12.0913	5.08164	14.5268	11.966	15.8367	7.24959	6.83686	20.5101	11.8361
BnBBR-BPC16	1	0.6846	0.403321	0.304955	0.50698	0.440333	0.681444	0.503478	1.02811	0.972655	0.471937	0.730353	1.08925	0.793701	0.920188
BnBBR-BPC17	1.08612	1.54664	0.246873	1.18266	1.10255	2.08552	3.49174	1.51572	2.60536	1.4765	1.27538	0.548991	1.48621	1.92745	0.56484
BnBBR-BPC18	1.0287	2.31834	0.486362	1.24272	3.85748	5.07531	8.00571	2.97641	6.35539	2.60684	5.80564	3.6923	2.12153	1.9898	0.742087
BnBBR-BPC19	1	2.14332	0.213159	1.74952	0.553614	1.92991	5.01779	0.865776	2.13354	1.31279	0.23272	0.0964996	1.6982	0.918064	0.972655
BnBBR-BPC20	1	0.6846	0.403321	2.60752	6.6451	24.1127	58.0748	30.3184	30.0887	1.11168	1.88775	0.886791	4.57875	7.70966	0.920188
BnBBR-BPC21	1.09771	1.32079	2.48718	1.49783	0.622242	1.55945	1.75708	0.508695	1.318	0.450965	0.827061	1.01158	1.05838	0.699089	0.53553
BnBBR-BPC22	1.00142	1.09864	0.707033	2.11041	5.96797	6.87477	12.1351	5.24976	19.3306	3.78538	4.08512	0.9558	1.04199	0.77367	1.15529
BnBBR-BPC23	1.00662	0.600597	0.34471	0.388107	0.499226	0.385582	0.78042	0.443525	1.08998	0.966245	0.87833	0.596132	0.77582	0.647806	0.870504
BnBBR-BPC24	1	0.6846	0.403321	0.304955	0.50698	0.440333	0.681444	0.503478	1.02811	0.972655	0.471937	0.730353	1.08925	0.793701	0.920188
BnBBR-BPC25	1	0.6846	0.403321	4.61608	7.51618	14.0907	35.4091	33.4098	21.1782	12.0867	4.39745	4.45883	9.66878	0.793701	3.65044
Drought
	ck(0 h)	ck(0 h)	ck(0 h)	3 h	3 h	3 h	6 h	6 h	6 h	12 h	12 h	12 h	24 h	24 h	24 h
BnBBR-BPC1	1	0.687771	0.565135	0.548412	0.326842	0.361817	0.523647	0.548412	0.558644	3.45017	4.54202	3.83706	2.36745	1.67791	2.32947
BnBBR-BPC2	1.10399	0.210874	0.372038	0.15251	0.302581	0.136477	0.571682	0.278779	1.34762	0.609909	1.7648	2.47942	0.598257	0.375567	0.546952
BnBBR-BPC3	1.00107	2.86588	1.95645	2.04947	8.39464	4.33106	8.43581	3.59447	2.41021	3.85357	15.6773	23.3021	6.07293	11.633	4.79202
BnBBR-BPC4	1.00094	0.851028	0.715789	0.397435	0.401808	0.283986	1.58154	1.23195	0.763359	1.02873	2.44075	2.51731	0.577477	1.09004	0.704597
BnBBR-BPC5	1.00849	1.63172	5.89212	41.3053	7.2092	7.52488	1.49561	1.2211	11.2147	42.0441	12.6406	16.2313	10.941	39.043	48.1711
BnBBR-BPC6	1.04623	2.12975	0.884084	1.98618	0.742379	0.593687	2.09091	1.22219	1.25799	4.15197	8.15821	6.02455	3.98895	6.41363	4.13136
BnBBR-BPC7	1.02532	2.02816	0.826319	0.951359	0.561022	0.294831	1.75388	0.94351	0.945554	3.04481	8.57098	5.88815	2.14113	5.82555	4.54124
BnBBR-BPC8	1.04525	0.826118	0.895579	0.498081	1.7845	0.216654	3.91441	0.471892	1.42985	3.16945	15.9588	11.5322	8.02355	10.2775	13.5912
BnBBR-BPC9	1.002	0.924399	0.648024	0.487734	0.403847	0.334597	0.961855	0.548333	0.536024	0.472672	2.13462	1.21189	1.31477	1.54118	2.01311
BnBBR-BPC10	1.06568	3.40297	1.26554	2.92708	2.97703	0.561659	13.4599	3.61805	6.21911	19.9948	72.4903	73.1315	14.9492	32.1372	22.7591
BnBBR-BPC11	1.02627	1.03762	0.402245	0.737547	0.829661	0.338295	15.6714	17.663	2.10813	3.28469	8.98193	6.6733	2.99035	5.92072	2.70235
BnBBR-BPC12	1.2638	1.67229	1.97993	1.50318	1.32102	0.28862	6.48514	0.818164	2.59768	2.91007	13.9003	9.02485	2.87935	6.04992	8.35997
BnBBR-BPC13	1.00123	0.695524	0.557363	0.618621	0.681542	0.360184	1.96283	1.37335	1.32679	0.769389	2.51996	2.21198	0.990764	0.845651	1.13661
BnBBR-BPC14	1.09434	0.485784	0.726699	0.23792	0.478275	0.363766	1.57247	0.644145	1.26779	0.654429	2.00289	0.593511	0.732202	0.444081	0.97523
BnBBR-BPC15	1	0.6846	0.403321	11.1307	5.34132	3.83102	10.7978	5.05052	11.8016	42.1242	80.8255	146.926	67.6744	36.095	24.787
BnBBR-BPC16	1	0.6846	0.403321	0.540862	0.269184	0.403321	0.449585	0.484085	0.498846	3.34035	3.90864	3.41054	35.979	27.5043	20.2792
BnBBR-BPC17	1.08612	1.54664	0.246873	0.373698	0.389453	0.253817	2.76455	1.80854	1.10638	4.50084	5.71076	6.49016	1.80158	7.25745	3.49106
BnBBR-BPC18	1.0287	2.31834	0.486362	0.41562	0.980562	0.377101	3.86357	1.34015	1.10219	6.74157	17.8109	15.7459	5.86599	25.763	10.2109
BnBBR-BPC19	1	2.14332	0.213159	1.70921	0.477881	0.759149	2.05995	1.5418	5.92977	87.268	61.3117	45.0625	6.23706	2.25636	4.37717
BnBBR-BPC20	1	0.6846	0.403321	0.540862	16.0962	0.403321	20.0196	3.81824	10.7938	81.424	73.5173	91.4283	23.8684	47.7302	53.5358
BnBBR-BPC21	1.09771	1.32079	2.48718	1.03539	2.05064	0.236363	0.802256	0.251558	0.527309	4.6618	9.54681	11.7571	2.58305	15.1544	8.03406
BnBBR-BPC22	1.00142	1.09864	0.707033	1.15385	1.56799	0.685138	8.08428	2.94037	5.41681	7.90291	20.8173	22.3094	8.7273	9.89174	7.90289
BnBBR-BPC23	1.00662	0.600597	0.34471	0.439361	0.491252	0.406234	1.04996	0.827542	0.854703	0.891339	1.89911	1.47354	0.691783	0.904594	0.885542
BnBBR-BPC24	1	0.6846	0.403321	0.540862	0.269184	0.403321	0.449585	0.484085	0.498846	3.34035	3.90864	3.41054	2.74429	12.0859	2.02792
BnBBR-BPC25	1	0.6846	0.403321	0.540862	2.15348	2.12874	33.052	6.23585	21.0387	278.173	204.98	195.005	43.3428	37.3734	43.5579
MeJA
	ck(0 h)	ck(0 h)	ck(0 h)	3 h	3 h	3 h	6 h	6 h	6 h	12 h	12 h	12 h	24 h	24 h	24 h
BnBBR-BPC1	1	0.687771	0.565135	0.461158	1.16205	0.537126	0.591862	0.655197	1.02337	0.556068	1.17827	0.952638	1.11987	0.687771	0.526072
BnBBR-BPC2	1.10399	0.210874	0.372038	2.59982	3.30829	5.55255	0.479398	0.531305	1.76187	0.268337	0.737488	0.392572	0.393008	0.245173	0.353482
BnBBR-BPC3	1.00107	2.86588	1.95645	2.08082	1.74674	3.22076	1.39359	2.48128	1.47963	1.87441	1.32399	1.7696	2.2658	4.85104	0.956741
BnBBR-BPC4	1.00094	0.851028	0.715789	0.520326	0.748052	0.812581	0.743995	0.909438	1.18375	0.601816	1.44457	0.99689	0.386567	0.443405	1.99971
BnBBR-BPC5	1.00849	1.63172	5.89212	4.6698	1.16433	2.88063	2.15019	3.07437	44.8679	50.0584	16.3136	41.6464	17.0376	51.0514	35.2594
BnBBR-BPC6	1.04623	2.12975	0.884084	5.55383	6.67555	2.41838	1.33349	1.65422	1.0153	1.81227	1.71834	4.1455	1.64637	4.2179	1.35997
BnBBR-BPC7	1.02532	2.02816	0.826319	0.600054	1.16823	1.87155	2.21676	2.34215	1.95276	1.58917	4.32932	2.47438	0.824439	1.18056	1.91854
BnBBR-BPC8	1.04525	0.826118	0.895579	0.241361	1.12472	2.2858	1.60304	1.05259	1.88539	1.31401	2.35688	1.35961	0.710869	1.3362	1.86617
BnBBR-BPC9	1.002	0.924399	0.648024	0.42045	1.13181	0.981702	0.603705	0.597495	1.24295	0.463729	1.47275	0.834117	1.12891	0.766302	1.05257
BnBBR-BPC10	1.06568	3.40297	1.26554	0.687155	2.96689	1.27427	6.61149	5.05184	7.61054	6.21071	9.80383	3.20987	1.06638	4.69742	1.547
BnBBR-BPC11	1.02627	1.03762	0.402245	0.354488	0.423373	1.08226	1.63868	1.50837	1.98361	1.53061	2.11532	1.4545	0.373907	0.644096	0.990306
BnBBR-BPC12	1.2638	1.67229	1.97993	0.3914	0.963399	4.20225	4.5695	3.06472	3.84299	1.65239	6.5603	1.92916	0.911685	2.30861	0.891697
BnBBR-BPC13	1.00123	0.695524	0.557363	0.462905	1.6099	1.08551	1.26625	1.27987	2.05319	0.580484	3.41932	1.99017	1.08485	1.06498	1.44228
BnBBR-BPC14	1.09434	0.485784	0.726699	0.436426	0.859512	0.755818	0.919141	0.552234	0.729513	0.342437	1.29371	0.618083	0.344918	0.211531	0.653852
BnBBR-BPC15	1	0.6846	0.403321	6.30089	2.14851	4.06165	3.83928	4.73119	4.47757	34.5164	11.6117	11.1227	1.34412	7.30277	4.30142
BnBBR-BPC16	1	0.6846	0.403321	0.386891	0.556068	0.290511	0.423373	0.44648	0.860551	0.501157	0.961483	0.878633	0.97041	0.608502	0.484085
BnBBR-BPC17	1.08612	1.54664	0.246873	0.210701	0.173147	1.05032	0.640347	1.36053	0.61803	0.578075	1.12429	1.58465	0.104272	0.758355	1.13149
BnBBR-BPC18	1.0287	2.31834	0.486362	0.311722	0.536543	2.88288	1.78205	2.67447	1.48312	2.14916	5.66798	4.37515	1.02841	6.43439	1.38372
BnBBR-BPC19	1	2.14332	0.213159	8.61742	1.62709	11.6777	0.52955	0.831223	0.907553	0.879208	0.945327	1.20322	1.42076	4.3873	1.01214
BnBBR-BPC20	1	0.6846	0.403321	0.386891	2.9525	3.55163	7.94266	17.1113	1.26868	11.2287	0.961483	0.878633	0.97041	0.608502	0.484085
BnBBR-BPC21	1.09771	1.32079	2.48718	0.379954	0.521464	2.76283	0.405853	0.635124	0.659086	1.4075	0.510766	0.518786	2.38507	15.5269	8.78183
BnBBR-BPC22	1.00142	1.09864	0.707033	0.44314	1.06821	2.02733	5.06514	4.1873	5.66654	2.46606	10.8236	4.77805	0.382347	0.498596	1.77896
BnBBR-BPC23	1.00662	0.600597	0.34471	0.399466	0.527713	0.442307	0.687786	0.59618	0.818646	0.383668	0.984746	0.746877	0.57564	0.470571	0.725095
BnBBR-BPC24	1	0.6846	0.403321	0.386891	0.556068	0.290511	0.423373	0.44648	0.860551	0.501157	0.961483	0.878633	0.97041	0.608502	0.484085
BnBBR-BPC25	1	0.6846	0.403321	0.386891	18.6788	10.6583	20.1602	11.9838	40.7385	7.5772	9.4137	14.7571	9.7041	7.63873	18.9396
